# Supplementary material for: tert-Butyl N-((1S)-2-hy­droxy-1-{N′-[(1E)-4-meth­oxy­benzyl­idene]hydrazinecarbon­yl}eth­yl)carbamate
Source: Acta Crystallogr Sect E Struct Rep Online. 2011 Jun 25;67(Pt 7):o1805–6. doi: 10.1107/S1600536811024263 (PMC3151906; doi:10.1107/S1600536811024263)
Supplement: Supplementary file 2 [file e-67-o1805-Isup2.hkl]

#
# h,k,l, Fc-squared, Fo-squared, sigma(Fo-squared) and status flag
#
data_I
_shelx_title ' 0480 {1575 Friedel pairs merged}'
_shelx_refln_list_code          4
_shelx_F_calc_maximum       67.61
_exptl_crystal_F_000       179.97
_reflns_d_resolution_high  0.7698
 
loop_
 _symmetry_equiv_pos_as_xyz
 'x, y, z'
 
_cell_length_a     5.3323
_cell_length_b     5.7200
_cell_length_c    14.3319
_cell_angle_alpha  79.919
_cell_angle_beta   83.686
_cell_angle_gamma  76.505
 
_shelx_F_squared_multiplier     1.000
 
loop_
 _refln_index_h
 _refln_index_k
 _refln_index_l
 _refln_F_squared_calc
 _refln_F_squared_meas
 _refln_F_squared_sigma
 _refln_observed_status
   1   0   0      389.99      360.01      7.55 o
   2   0   0      385.54      388.85      7.52 o
   3   0   0       75.17       76.09      2.52 o
   4   0   0       20.53       17.72      1.19 o
   5   0   0       36.82       39.54      2.45 o
   6   0   0       47.84       42.90      6.39 o
  -6   1   0        0.40        1.79      1.64 o
  -5   1   0      104.37      105.27      4.37 o
  -4   1   0      227.83      224.74      7.03 o
  -3   1   0        2.45        2.22      0.61 o
  -2   1   0      128.83      141.28      2.88 o
  -1   1   0      717.18      653.11     14.05 o
   0   1   0      861.94      784.98     14.91 o
   1   1   0     1072.86      998.33     16.51 o
   2   1   0      268.30      260.57      5.03 o
   3   1   0       68.83       74.94      1.80 o
   4   1   0       11.96        9.08      1.31 o
   5   1   0      122.79      140.55      4.71 o
   6   1   0      125.19      125.54      5.44 o
  -5   2   0        1.41        0.12      1.23 o
  -4   2   0       62.27       58.87      2.10 o
  -3   2   0       24.45       25.35      1.02 o
  -2   2   0      283.80      291.53      5.93 o
  -1   2   0       97.21      103.68      1.99 o
   0   2   0      418.95      410.62      6.82 o
   1   2   0       25.37       26.27      1.36 o
   2   2   0       11.14       12.19      0.86 o
   3   2   0        2.60        1.96      0.63 o
   4   2   0      139.59      147.92      4.13 o
   5   2   0       26.52       23.38      1.72 o
   6   2   0       22.89       24.84      2.20 o
  -5   3   0        2.77        3.51      3.33 o
  -4   3   0       25.64       27.69      2.82 o
  -3   3   0        4.37        8.80      2.14 o
  -2   3   0       68.08       68.49      3.38 o
  -1   3   0      129.18      132.81      2.54 o
   0   3   0       50.89       47.72      1.49 o
   1   3   0       12.45       12.62      0.92 o
   2   3   0      349.11      359.92      7.37 o
   3   3   0       11.12        9.38      1.11 o
   4   3   0       13.68       10.83      1.17 o
   5   3   0        2.04        0.34      1.17 o
   6   3   0        2.25       -0.45      1.75 o
  -4   4   0        5.31        6.57      1.57 o
  -3   4   0       27.84       25.87      1.81 o
  -2   4   0        3.38        6.03      1.64 o
  -1   4   0       43.08       43.26      1.22 o
   0   4   0       39.34       34.66      1.19 o
   1   4   0       49.38       46.64      1.58 o
   2   4   0       42.79       45.93      2.38 o
   3   4   0       50.18       47.65      3.72 o
   4   4   0        1.45        0.80      0.99 o
   5   4   0       50.85       51.29      3.66 o
   6   4   0       19.42       25.10      2.87 o
  -3   5   0        0.69       -0.15      1.41 o
  -2   5   0        2.38        1.00      1.62 o
  -1   5   0       18.05       19.16      0.83 o
   0   5   0       95.10       92.06      2.61 o
   1   5   0       65.77       70.50      2.79 o
   2   5   0        0.39        2.38      1.55 o
   3   5   0       45.29       47.43      3.86 o
   4   5   0       81.96       94.01      5.33 o
   5   5   0        0.55        3.99      1.61 o
  -2   6   0       23.06       31.39      4.56 o
  -1   6   0       25.00       24.11      4.35 o
   0   6   0      103.16      114.74      5.29 o
   1   6   0       19.06       19.74      2.05 o
   2   6   0       32.56       30.26      2.91 o
   3   6   0       12.30       10.65      1.89 o
   4   6   0        4.75       10.35      2.19 o
   5   6   0       15.18       17.32      2.40 o
   0   7   0       24.98       23.63      3.78 o
   1   7   0        6.08       16.02      5.73 o
   2   7   0       13.43       17.63      3.49 o
  -3  -7   1        3.47        3.31      3.07 o
  -2  -7   1       16.44       17.43      4.30 o
  -1  -7   1       22.04       24.58      4.61 o
   0  -7   1       23.47       19.12      2.96 o
  -4  -6   1       31.87       28.00      2.83 o
  -3  -6   1       13.55       15.16      3.23 o
  -2  -6   1       14.15       21.49      2.82 o
  -1  -6   1       38.90       37.97      2.92 o
   0  -6   1      139.16      142.13     14.98 o
   1  -6   1       25.09       26.78      3.18 o
   2  -6   1        1.58        6.25      3.96 o
  -5  -5   1       15.99       24.67      2.57 o
  -4  -5   1       25.30       22.57      1.97 o
  -3  -5   1       19.82       14.17      2.48 o
  -2  -5   1        1.08       -0.36      1.01 o
  -1  -5   1      227.83      244.34      7.97 o
   0  -5   1       60.93       64.23      2.06 o
   1  -5   1        5.17        4.82      0.62 o
   2  -5   1       35.23       36.03      2.90 o
   3  -5   1        3.74        9.28      1.81 o
  -6  -4   1        5.43        2.53      2.61 o
  -5  -4   1       15.31       15.92      1.85 o
  -4  -4   1       22.18       23.50      1.86 o
  -3  -4   1      141.81      145.85      5.86 o
  -2  -4   1      307.63      325.01     10.81 o
  -1  -4   1       48.78       52.77      1.51 o
   0  -4   1      147.39      151.96      4.08 o
   1  -4   1       25.71       25.41      1.08 o
   2  -4   1       14.28       14.04      1.83 o
   3  -4   1       17.72       17.02      1.91 o
   4  -4   1       25.43       25.69      2.14 o
  -6  -3   1       15.40       14.64      2.24 o
  -5  -3   1       58.48       52.71      2.56 o
  -4  -3   1      104.29      100.39      6.18 o
  -3  -3   1       43.65       41.76      1.51 o
  -2  -3   1       55.69       57.77      1.52 o
  -1  -3   1      143.25      145.50      3.49 o
   0  -3   1       15.27       13.15      0.85 o
   1  -3   1        5.78        5.49      0.58 o
   2  -3   1      102.92      104.54      1.84 o
   3  -3   1       93.99       92.89      3.47 o
   4  -3   1       10.49       12.69      2.17 o
   5  -3   1       14.63       22.85      4.06 o
  -6  -2   1       42.93       44.00      3.58 o
  -5  -2   1       23.30       23.02      1.64 o
  -4  -2   1      116.20      111.22      3.64 o
  -3  -2   1      119.97      117.54      2.74 o
  -2  -2   1        6.06        5.01      0.87 o
  -1  -2   1      153.42      164.97      3.44 o
   0  -2   1        0.16       -0.02      0.48 o
   1  -2   1      519.14      529.47     12.16 o
   2  -2   1      144.50      147.16      3.53 o
   3  -2   1      106.86      109.15      3.57 o
   4  -2   1       28.33       25.27      2.09 o
   5  -2   1        9.10       10.05      3.30 o
   6  -2   1       10.76        3.20      1.19 o
  -6  -1   1       19.53       15.72      3.26 o
  -5  -1   1       21.54       18.37      1.88 o
  -4  -1   1       10.14        7.05      1.16 o
  -3  -1   1       17.27       16.92      0.96 o
  -2  -1   1      101.36      106.95      3.21 o
  -1  -1   1       54.86       56.52      1.38 o
   0  -1   1     1563.28     1504.44     26.56 o
   1  -1   1      391.26      370.18      8.30 o
   2  -1   1      368.44      379.79      7.67 o
   3  -1   1       48.19       51.46      1.28 o
   4  -1   1      206.88      207.15      5.33 o
   5  -1   1       49.52       46.35      3.85 o
   6  -1   1        0.63        3.73      1.69 o
  -6   0   1       69.46       68.23      4.67 o
  -5   0   1       40.52       40.98      2.22 o
  -4   0   1       57.50       62.02      1.94 o
  -3   0   1       50.44       54.57      1.44 o
  -2   0   1       49.18       51.05      1.33 o
  -1   0   1      522.32      464.68      8.94 o
   1   0   1      169.83      178.75      3.36 o
   2   0   1      308.43      310.74      5.48 o
   3   0   1       43.20       45.93      1.55 o
   4   0   1       29.42       30.97      1.34 o
   5   0   1      204.80      211.00      7.09 o
   6   0   1        7.71       10.76      4.01 o
  -6   1   1        2.83        7.42      2.10 o
  -5   1   1      121.64      135.48      5.50 o
  -4   1   1        3.20        2.56      0.84 o
  -3   1   1       43.93       41.34      1.62 o
  -2   1   1      480.84      494.59      9.79 o
  -1   1   1       23.49       25.61      1.34 o
   0   1   1        8.24        7.04      0.43 o
   1   1   1      229.51      223.31      4.08 o
   2   1   1       41.49       39.46      1.43 o
   3   1   1       82.39       86.92      2.03 o
   4   1   1       42.37       43.87      1.76 o
   5   1   1       23.27       20.91      2.22 o
   6   1   1       36.35       35.16      2.77 o
  -6   2   1       11.24       21.42      3.78 o
  -5   2   1        9.19        8.76      1.78 o
  -4   2   1       27.91       29.89      1.39 o
  -3   2   1       54.72       56.81      1.77 o
  -2   2   1       57.24       69.45      2.85 o
  -1   2   1       19.32       20.97      2.33 o
   0   2   1      772.91      755.73     14.51 o
   1   2   1      756.75      719.58     13.89 o
   2   2   1      298.06      302.77      5.59 o
   3   2   1       69.59       70.83      2.05 o
   4   2   1        7.52        7.42      0.89 o
   5   2   1       66.72       69.49      3.42 o
   6   2   1        7.65        8.91      1.55 o
  -5   3   1       13.35       16.21      3.15 o
  -4   3   1       16.29       13.98      2.17 o
  -3   3   1      162.90      155.45      5.76 o
  -2   3   1      104.90      115.21      8.67 o
  -1   3   1      102.80       93.62      1.67 o
   0   3   1        6.15        5.99      0.56 o
   1   3   1       33.22       37.83      1.31 o
   2   3   1       25.27       24.16      0.91 o
   3   3   1      140.25      141.64      3.49 o
   4   3   1       25.56       20.63      2.01 o
   5   3   1       12.80       12.11      1.53 o
   6   3   1        1.72        3.89      2.08 o
  -4   4   1       40.91       46.87      3.31 o
  -3   4   1       18.00       20.25      1.76 o
  -2   4   1       27.42       20.95      2.49 o
  -1   4   1      121.10      112.55      2.60 o
   0   4   1      112.97      110.92      3.44 o
   1   4   1        5.09        2.14      0.77 o
   2   4   1       27.76       26.92      2.34 o
   3   4   1       40.59       35.23      1.47 o
   4   4   1       35.68       33.36      3.02 o
   5   4   1       23.28       25.04      1.90 o
   6   4   1       17.91       24.22      2.69 o
  -3   5   1        0.92        1.54      1.41 o
  -2   5   1        0.31       -2.47      1.65 o
  -1   5   1        8.90        7.53      0.29 o
   0   5   1      285.63      288.69      8.41 o
   1   5   1       32.02       34.27      1.78 o
   2   5   1       45.18       37.58      2.75 o
   3   5   1       78.55       86.04      5.45 o
   4   5   1       73.32       77.74      4.15 o
   5   5   1       58.29       58.36      4.14 o
   6   5   1       28.86       29.01      4.92 o
  -2   6   1       17.65       17.04      2.16 o
  -1   6   1       36.15       27.46      3.51 o
   0   6   1       20.85       24.18      4.05 o
   1   6   1       10.88       10.71      1.55 o
   2   6   1       15.99       15.71      1.65 o
   3   6   1       19.30       21.29      4.44 o
   4   6   1        8.68       12.16      1.68 o
   5   6   1       29.99       22.00      3.28 o
   0   7   1        6.30        7.24      3.07 o
   1   7   1        0.85       -0.69      1.75 o
   2   7   1        7.93        8.42      2.56 o
   3   7   1       18.57       31.79      7.09 o
  -2  -7   2       19.09       16.20      3.81 o
  -1  -7   2       32.67       39.93      7.15 o
  -4  -6   2        2.76        1.27      2.15 o
  -3  -6   2       16.31       12.39      2.67 o
  -2  -6   2        6.83        8.42      1.91 o
  -1  -6   2      149.68      156.90      6.93 o
   0  -6   2        5.19        5.41      2.48 o
   1  -6   2       18.78       20.28      1.86 o
   2  -6   2        2.38        1.75      3.59 o
  -5  -5   2       16.39       18.49      3.74 o
  -4  -5   2        5.07       12.34      2.10 o
  -3  -5   2       10.65        8.89      1.90 o
  -2  -5   2       22.56       17.89      1.90 o
  -1  -5   2       69.01       71.10      3.35 o
   0  -5   2       88.17       85.92      2.88 o
   1  -5   2       17.03       15.31      1.20 o
   2  -5   2       28.57       26.10      3.18 o
   3  -5   2       28.52       30.07      2.69 o
  -6  -4   2       11.29       12.93      3.21 o
  -5  -4   2       41.30       39.10      2.97 o
  -4  -4   2       89.62       99.03      5.00 o
  -3  -4   2      113.17      109.62      4.99 o
  -2  -4   2       23.86       23.49      2.25 o
  -1  -4   2       25.72       27.05      1.74 o
   0  -4   2       54.68       53.53      1.46 o
   1  -4   2        6.32        7.64      0.64 o
   2  -4   2       19.49       17.53      0.69 o
   3  -4   2       76.74       67.33      3.73 o
   4  -4   2        0.20        0.59      1.27 o
  -6  -3   2        1.70       -1.94      1.30 o
  -5  -3   2       23.02       17.48      2.43 o
  -4  -3   2        8.72       10.20      1.27 o
  -3  -3   2       75.85       71.98      2.01 o
  -2  -3   2        9.35        8.55      0.67 o
  -1  -3   2      237.75      237.51      7.35 o
   0  -3   2      116.60      115.83      3.22 o
   1  -3   2       98.91      111.04      2.64 o
   2  -3   2       67.15       68.76      2.56 o
   3  -3   2       41.99       43.59      1.54 o
   4  -3   2       28.86       28.04      1.74 o
   5  -3   2        5.12        0.47      3.21 o
  -6  -2   2       12.78       12.07      2.33 o
  -5  -2   2        8.36        6.75      1.40 o
  -4  -2   2       65.57       63.32      3.75 o
  -3  -2   2       49.11       46.58      1.51 o
  -2  -2   2      138.04      140.10      2.98 o
  -1  -2   2       37.86       36.90      0.98 o
   0  -2   2       13.42       13.72      0.68 o
   1  -2   2       20.16       27.85      1.43 o
   2  -2   2      230.73      230.74      5.22 o
   3  -2   2      139.26      143.83      3.88 o
   4  -2   2        0.77        2.00      0.75 o
   5  -2   2       39.60       42.40      4.40 o
   6  -2   2       17.09       14.90      4.01 o
  -6  -1   2       46.80       49.80      3.28 o
  -5  -1   2       34.68       34.53      2.10 o
  -4  -1   2        1.79        3.65      0.83 o
  -3  -1   2        1.40        0.35      0.57 o
  -2  -1   2      518.40      520.21      8.29 o
  -1  -1   2     1676.59     1585.18     29.94 o
   0  -1   2      110.35      121.09      2.25 o
   1  -1   2      388.41      366.63      7.05 o
   2  -1   2       16.84       11.97      0.93 o
   3  -1   2       41.55       44.70      1.22 o
   4  -1   2      179.64      190.62      5.40 o
   5  -1   2       62.22       68.23      3.00 o
   6  -1   2       11.72       10.02      2.17 o
  -6   0   2       34.25       29.33      3.17 o
  -5   0   2       17.74       13.78      1.77 o
  -4   0   2       28.51       24.21      1.25 o
  -3   0   2      108.10      121.32      2.54 o
  -2   0   2      230.26      227.46      4.70 o
  -1   0   2     4571.05     4298.61     79.40 o
   1   0   2      192.53      183.69      2.95 o
   2   0   2      230.72      233.18      5.12 o
   3   0   2       58.31       59.48      1.56 o
   4   0   2      163.03      168.60      5.63 o
   5   0   2       30.17       28.51      1.96 o
   6   0   2       27.95       23.85      4.72 o
  -6   1   2        8.16        7.16      2.42 o
  -5   1   2       33.25       42.09      3.02 o
  -4   1   2       17.13       14.42      1.03 o
  -3   1   2      149.43      140.02      3.26 o
  -2   1   2      258.66      258.84      6.10 o
  -1   1   2      807.31      757.13     13.38 o
   0   1   2     2359.56     2237.76     51.80 o
   1   1   2      407.20      398.53      6.68 o
   2   1   2      233.34      218.80      4.41 o
   3   1   2      369.41      394.20      7.58 o
   4   1   2      107.45      109.06      3.63 o
   5   1   2       40.31       38.93      1.86 o
   6   1   2        8.55        7.43      1.87 o
  -5   2   2       51.39       62.48      5.08 o
  -4   2   2       99.57       87.43      5.98 o
  -3   2   2      107.26      124.55      3.93 o
  -2   2   2       31.64       36.94      2.16 o
  -1   2   2      115.18      112.31      3.94 o
   0   2   2      169.88      160.25      3.31 o
   1   2   2      100.32       93.84      1.78 o
   2   2   2      174.73      186.48      3.47 o
   3   2   2      488.04      509.10     10.02 o
   4   2   2       24.43       27.80      1.27 o
   5   2   2       20.22       21.20      2.17 o
   6   2   2       61.58       71.53      4.11 o
  -5   3   2       46.47       53.93      6.09 o
  -4   3   2       53.09       53.81      6.42 o
  -3   3   2       69.08       73.28      5.38 o
  -2   3   2       22.23       18.77      1.94 o
  -1   3   2      215.13      205.16     12.18 o
   0   3   2        2.07        1.93      0.44 o
   1   3   2      558.54      593.06     10.33 o
   2   3   2        6.20        6.52      1.07 o
   3   3   2      110.54      106.74      3.16 o
   4   3   2       24.55       25.32      1.78 o
   5   3   2       16.28       15.63      1.68 o
   6   3   2        3.30       -1.68      2.02 o
  -4   4   2        2.95        4.29      2.08 o
  -3   4   2       12.40       13.79      1.44 o
  -2   4   2       57.69       53.46      2.61 o
  -1   4   2      195.02      197.55      8.29 o
   0   4   2       72.77       73.55      1.84 o
   1   4   2       72.10       69.36      1.66 o
   2   4   2       49.62       49.58      1.49 o
   3   4   2        8.50        7.08      1.14 o
   4   4   2       31.44       30.29      1.87 o
   5   4   2      105.76       99.84      4.90 o
   6   4   2        4.29        2.40      1.56 o
  -3   5   2        5.73        8.93      1.95 o
  -2   5   2       13.66       14.01      1.86 o
  -1   5   2      132.63      139.47      5.69 o
   0   5   2       83.65       84.11      2.86 o
   1   5   2       11.49        8.77      0.61 o
   2   5   2       32.53       29.31      1.87 o
   3   5   2       14.06       14.56      1.63 o
   4   5   2       15.47       15.04      2.40 o
   5   5   2      147.81      156.85      6.17 o
   6   5   2        0.37       -0.60      2.33 o
  -2   6   2        5.84        5.13      1.71 o
  -1   6   2       14.29       12.84      3.14 o
   0   6   2       16.45       17.40      1.36 o
   1   6   2        1.40        2.16      1.06 o
   2   6   2        2.46        2.68      1.26 o
   3   6   2        0.29       -2.15      1.56 o
   4   6   2       12.98        7.23      2.71 o
   5   6   2       32.51       28.12      3.07 o
   0   7   2       14.87       15.77      3.55 o
   1   7   2       35.58       42.70      3.78 o
   2   7   2        9.38       11.75      2.68 o
   3   7   2        0.62        2.63      2.78 o
  -1  -7   3       11.57        2.73      1.65 o
  -4  -6   3       11.23        9.38      2.20 o
  -3  -6   3        7.86        7.58      1.61 o
  -2  -6   3       46.78       50.07      3.18 o
  -1  -6   3       34.66       32.65      2.92 o
   0  -6   3       36.62       42.52      6.40 o
   1  -6   3       13.12       12.73      1.73 o
   2  -6   3        9.12       -0.63      3.28 o
  -5  -5   3        0.35        1.17      3.54 o
  -4  -5   3       31.85       38.31      3.32 o
  -3  -5   3       23.89       25.53      2.82 o
  -2  -5   3        0.70       -0.10      2.06 o
  -1  -5   3        8.92       13.63      1.54 o
   0  -5   3       51.04       48.72      1.91 o
   1  -5   3       75.31       82.59      2.79 o
   2  -5   3       50.99       52.66      3.12 o
   3  -5   3       42.61       39.45      3.10 o
  -6  -4   3        0.13       -0.95      2.92 o
  -5  -4   3       15.72       13.00      2.28 o
  -4  -4   3       65.59       73.75      4.40 o
  -3  -4   3      276.13      296.53      8.28 o
  -2  -4   3       60.25       59.92      2.70 o
  -1  -4   3      156.40      152.18      5.74 o
   0  -4   3       42.30       37.91      1.34 o
   1  -4   3        4.24        3.61      0.71 o
   2  -4   3       18.32       16.81      1.03 o
   3  -4   3        6.76        4.33      0.73 o
   4  -4   3        2.60       -3.18      2.12 o
  -6  -3   3       15.48       24.83      3.11 o
  -5  -3   3      134.50      128.77      5.85 o
  -4  -3   3       33.85       30.06      1.63 o
  -3  -3   3       36.20       33.97      1.81 o
  -2  -3   3       55.45       53.85      1.87 o
  -1  -3   3        4.63        3.26      0.88 o
   0  -3   3       36.70       39.56      1.14 o
   1  -3   3      226.04      240.10      4.76 o
   2  -3   3       16.91       17.54      1.49 o
   3  -3   3       17.64       15.29      1.67 o
   4  -3   3        2.10        3.85      1.45 o
   5  -3   3       15.24       21.94      4.18 o
  -6  -2   3        6.61       14.82      2.61 o
  -5  -2   3       56.09       59.59      3.52 o
  -4  -2   3        6.67        7.48      1.14 o
  -3  -2   3       84.98       74.88      2.53 o
  -2  -2   3      285.68      275.77      5.66 o
  -1  -2   3      165.27      181.25      3.46 o
   0  -2   3      212.61      218.88      3.60 o
   1  -2   3      279.21      292.87      5.31 o
   2  -2   3       96.74      100.37      2.53 o
   3  -2   3       29.10       29.23      1.17 o
   4  -2   3        3.39        1.59      0.81 o
   5  -2   3        9.76        7.72      2.46 o
  -6  -1   3        5.88        1.39      1.87 o
  -5  -1   3       45.88       48.94      3.36 o
  -4  -1   3       12.85        8.53      0.97 o
  -3  -1   3        9.69        8.93      1.05 o
  -2  -1   3       62.74       69.33      1.76 o
  -1  -1   3     4274.53     4233.13     74.60 o
   0  -1   3      924.70      898.18     14.83 o
   1  -1   3      216.33      224.50      4.47 o
   2  -1   3       23.33       23.28      0.78 o
   3  -1   3       18.28       17.13      0.90 o
   4  -1   3       74.23       72.73      2.36 o
   5  -1   3       57.72       56.37      4.73 o
   6  -1   3       23.07       24.07      2.33 o
  -6   0   3       37.65       52.84      4.44 o
  -5   0   3        7.73        7.75      1.26 o
  -4   0   3       76.87       77.22      2.68 o
  -3   0   3       28.00       25.79      0.99 o
  -2   0   3      105.83      108.34      2.10 o
  -1   0   3     1345.91     1301.38     24.87 o
   0   0   3      569.52      560.53      8.63 o
   1   0   3      256.37      234.28      4.13 o
   2   0   3      311.09      302.70      6.16 o
   3   0   3      162.06      171.07      4.27 o
   4   0   3      291.65      296.58      7.73 o
   5   0   3      240.06      247.05      8.23 o
   6   0   3       18.15       19.05      2.44 o
  -6   1   3        3.43       11.99      2.04 o
  -5   1   3       26.84       28.37      1.62 o
  -4   1   3       12.11       11.26      1.07 o
  -3   1   3       39.48       40.52      1.68 o
  -2   1   3      388.32      395.53      8.01 o
  -1   1   3      362.93      358.30      8.21 o
   0   1   3     1924.01     1864.35     30.91 o
   1   1   3      770.48      743.72     11.52 o
   2   1   3      124.92      116.93      2.48 o
   3   1   3       96.30       99.85      2.62 o
   4   1   3       99.34      101.93      2.69 o
   5   1   3      107.77       96.71      4.05 o
   6   1   3       41.96       42.67      3.96 o
  -5   2   3       15.06       17.28      2.16 o
  -4   2   3       66.98       66.50      3.01 o
  -3   2   3       40.06       41.33      1.49 o
  -2   2   3      203.01      215.81      4.58 o
  -1   2   3      593.43      608.00     11.19 o
   0   2   3      331.79      330.29      6.00 o
   1   2   3     1040.08     1047.01     18.00 o
   2   2   3       87.31       86.64      2.34 o
   3   2   3       41.42       40.97      1.32 o
   4   2   3       40.20       38.30      1.20 o
   5   2   3       22.44       23.35      2.04 o
   6   2   3        3.18        2.38      1.56 o
  -5   3   3       10.90        6.29      2.97 o
  -4   3   3       50.72       46.47      4.82 o
  -3   3   3       18.70       16.85      1.82 o
  -2   3   3       83.85       74.58      3.78 o
  -1   3   3      135.14      133.78      4.56 o
   0   3   3       52.47       52.23      1.28 o
   1   3   3      559.13      568.82     10.09 o
   2   3   3       96.16       99.82      2.21 o
   3   3   3       35.05       39.05      1.71 o
   4   3   3       39.95       39.38      2.33 o
   5   3   3       32.06       26.50      1.96 o
   6   3   3       26.63       25.99      2.46 o
  -4   4   3       26.00       22.32      2.01 o
  -3   4   3       31.70       32.38      2.04 o
  -2   4   3       16.38       16.74      1.61 o
  -1   4   3       40.78       30.66      3.88 o
   0   4   3       29.51       28.66      1.07 o
   1   4   3       23.12       26.98      0.93 o
   2   4   3       12.11        9.36      0.87 o
   3   4   3       56.52       55.02      1.89 o
   4   4   3       28.20       34.90      1.89 o
   5   4   3       29.29       32.21      2.70 o
   6   4   3       21.64       19.22      2.27 o
  -3   5   3       19.82       23.18      2.18 o
  -2   5   3       15.51       13.55      2.16 o
  -1   5   3      139.07      147.63      6.11 o
   0   5   3       36.68       35.23      1.60 o
   1   5   3       94.88       91.30      3.28 o
   2   5   3        3.86        4.65      0.72 o
   3   5   3        4.12        4.33      1.13 o
   4   5   3       23.12       24.25      2.58 o
   5   5   3       10.76       10.34      3.45 o
   6   5   3        9.30       12.76      2.34 o
  -2   6   3        5.25        6.05      1.38 o
  -1   6   3        2.01        2.21      1.62 o
   0   6   3        5.53        5.77      1.05 o
   1   6   3        1.61        0.99      1.15 o
   2   6   3       32.45       30.20      2.32 o
   3   6   3       52.56       47.67      2.72 o
   4   6   3        8.25        7.85      1.97 o
   5   6   3        9.13        6.10      1.88 o
   0   7   3       11.86        9.76      3.01 o
   1   7   3        5.39        1.77      3.23 o
   2   7   3        6.65        8.43      3.32 o
   3   7   3       52.85       61.97      4.96 o
  -4  -6   4        8.98        4.33      2.55 o
  -3  -6   4        2.75        2.20      2.79 o
  -2  -6   4      136.91      159.91      8.84 o
  -1  -6   4       28.49       36.77      4.41 o
   0  -6   4       17.92       20.05      2.77 o
   1  -6   4        7.08        6.00      1.41 o
  -5  -5   4       11.55       16.32      3.75 o
  -4  -5   4        5.50        1.11      2.70 o
  -3  -5   4        7.18        7.80      2.59 o
  -2  -5   4       80.11       93.48      4.37 o
  -1  -5   4      127.06      120.67      4.72 o
   0  -5   4       39.23       40.15      1.63 o
   1  -5   4       84.09       97.68      4.65 o
   2  -5   4       51.72       52.05      3.40 o
   3  -5   4        1.98        2.11      1.79 o
  -5  -4   4       20.93       20.29      2.31 o
  -4  -4   4        4.57        7.87      2.81 o
  -3  -4   4       24.14       20.77      1.27 o
  -2  -4   4       66.45       69.15      3.32 o
  -1  -4   4       60.75       64.40      2.97 o
   0  -4   4        3.79        2.67      0.87 o
   1  -4   4        6.92        6.45      0.90 o
   2  -4   4       96.57       92.52      3.31 o
   3  -4   4        1.73        2.94      1.17 o
   4  -4   4        7.17        5.09      5.56 o
  -6  -3   4        7.30        6.00      1.81 o
  -5  -3   4       43.90       47.75      3.09 o
  -4  -3   4       20.28       15.67      1.49 o
  -3  -3   4       89.74       78.67      3.07 o
  -2  -3   4       68.16       64.76      2.15 o
  -1  -3   4        8.84        8.80      0.81 o
   0  -3   4      184.83      195.77      3.45 o
   1  -3   4       36.57       37.98      1.35 o
   2  -3   4        3.03        2.47      0.55 o
   3  -3   4       90.23       83.21      2.82 o
   4  -3   4       36.95       30.17      3.17 o
   5  -3   4        0.21        0.82      2.12 o
  -6  -2   4       14.13       19.26      2.38 o
  -5  -2   4       20.39       19.70      1.96 o
  -4  -2   4       66.26       59.96      4.00 o
  -3  -2   4      130.38      137.07      3.35 o
  -2  -2   4      287.31      304.78      6.82 o
  -1  -2   4      678.79      697.18     13.07 o
   0  -2   4      449.70      465.41      7.76 o
   1  -2   4      132.70      144.57      2.74 o
   2  -2   4       35.27       34.90      1.07 o
   3  -2   4      128.44      127.53      3.25 o
   4  -2   4        0.56        1.40      0.76 o
   5  -2   4        4.46        6.10      1.95 o
  -6  -1   4       27.36       29.06      2.58 o
  -5  -1   4       84.90       96.99      4.11 o
  -4  -1   4       14.40        8.26      1.20 o
  -3  -1   4       84.00       90.44      2.25 o
  -2  -1   4       96.08       88.51      2.34 o
  -1  -1   4      209.91      209.24      4.32 o
   0  -1   4      424.33      420.34      6.52 o
   1  -1   4      377.83      392.61      7.29 o
   2  -1   4      515.17      534.82     11.45 o
   3  -1   4       21.74       22.10      1.17 o
   4  -1   4      296.05      305.03      7.53 o
   5  -1   4       20.75       22.97      1.95 o
   6  -1   4       35.69       44.76      4.05 o
  -6   0   4       13.05       16.35      2.81 o
  -5   0   4       24.55       22.12      1.83 o
  -4   0   4        8.05       12.02      1.44 o
  -3   0   4      176.90      193.20      4.56 o
  -2   0   4       74.32       75.82      2.00 o
  -1   0   4      106.59      102.84      2.32 o
   0   0   4       89.18       80.73      1.45 o
   1   0   4       56.07       56.35      1.09 o
   2   0   4      240.90      239.92      4.35 o
   3   0   4      190.11      200.23      4.02 o
   4   0   4        0.79        2.48      0.83 o
   5   0   4       23.06       19.66      1.88 o
   6   0   4        4.12        4.88      1.75 o
  -6   1   4        1.46       -3.09      2.06 o
  -5   1   4        6.94        6.26      1.07 o
  -4   1   4        8.21        8.93      1.21 o
  -3   1   4      114.86      121.92      2.75 o
  -2   1   4      201.60      218.54      4.53 o
  -1   1   4       32.19       31.96      1.11 o
   0   1   4      395.06      368.47      7.97 o
   1   1   4      422.96      422.14      6.94 o
   2   1   4      670.27      701.96     12.84 o
   3   1   4       43.18       42.14      1.24 o
   4   1   4       21.34       19.31      1.39 o
   5   1   4       17.46       18.18      1.57 o
   6   1   4        6.71        7.33      1.68 o
  -5   2   4       25.97       27.95      2.46 o
  -4   2   4        3.51        2.48      0.72 o
  -3   2   4        7.29        6.70      0.87 o
  -2   2   4       10.61       11.52      0.64 o
  -1   2   4       63.27       71.25      1.79 o
   0   2   4       11.80       15.18      0.61 o
   1   2   4      117.60      113.25      2.10 o
   2   2   4       72.86       76.70      1.66 o
   3   2   4       97.45       91.28      2.13 o
   4   2   4       17.44       17.24      0.89 o
   5   2   4       22.31       17.71      2.19 o
   6   2   4       41.60       31.27      4.12 o
  -5   3   4       24.67       22.60      3.59 o
  -4   3   4       16.41       11.39      1.74 o
  -3   3   4        2.81       -0.21      1.45 o
  -2   3   4       68.36       71.25      3.15 o
  -1   3   4        3.60        3.68      0.39 o
   0   3   4       75.29       71.80      1.44 o
   1   3   4      103.65       89.22      1.99 o
   2   3   4      173.80      180.69      5.64 o
   3   3   4       54.11       50.45      1.91 o
   4   3   4       13.54       10.97      1.12 o
   5   3   4       16.46       13.48      0.92 o
   6   3   4        6.60       10.59      2.10 o
  -4   4   4       74.05       71.45      4.80 o
  -3   4   4       33.54       37.79      2.34 o
  -2   4   4      165.05      159.73      5.42 o
  -1   4   4      404.90      430.72     17.59 o
   0   4   4       42.63       40.96      1.36 o
   1   4   4       12.93       10.74      0.74 o
   2   4   4       10.69       12.66      0.83 o
   3   4   4       33.14       25.15      1.72 o
   4   4   4      149.55      152.38      5.66 o
   5   4   4       38.23       42.54      2.63 o
   6   4   4        6.45       10.01      2.32 o
  -3   5   4        2.11        2.24      1.24 o
  -2   5   4       70.24       74.10      4.27 o
  -1   5   4       48.95       47.58      3.39 o
   0   5   4        3.73        3.59      0.64 o
   1   5   4       70.77       69.41      3.08 o
   2   5   4       53.18       43.75      1.63 o
   3   5   4       18.75       18.27      1.37 o
   4   5   4      170.06      157.86      6.70 o
   5   5   4       26.01       25.83      2.58 o
   6   5   4       23.16       24.10      3.08 o
  -2   6   4        6.89        6.74      1.59 o
  -1   6   4        1.28        2.49      1.47 o
   0   6   4        8.70        8.74      1.06 o
   1   6   4       11.41       15.42      1.50 o
   2   6   4       18.05       21.37      1.91 o
   3   6   4       15.80        9.74      2.41 o
   4   6   4       33.98       35.42      5.14 o
   5   6   4       33.06       32.07      2.90 o
   0   7   4        2.68        1.39      2.11 o
   1   7   4       10.33        8.74      2.72 o
   2   7   4       12.41       19.00      2.44 o
   3   7   4       12.46       14.78      3.09 o
  -3  -6   5        6.78        1.66      2.46 o
  -2  -6   5       26.58       27.82      2.67 o
  -1  -6   5       11.33       15.69      3.92 o
   0  -6   5        8.57       13.28      2.34 o
   1  -6   5        5.73        6.59      1.71 o
  -5  -5   5        4.68        7.48      2.19 o
  -4  -5   5       38.05       37.28      4.00 o
  -3  -5   5        8.07        6.07      1.69 o
  -2  -5   5        2.88        0.35      1.63 o
  -1  -5   5        5.91        2.21      1.34 o
   0  -5   5        3.66        1.87      1.01 o
   1  -5   5       38.34       42.37      2.43 o
   2  -5   5       47.48       46.05      2.93 o
   3  -5   5        0.32       -1.55      2.37 o
  -5  -4   5        0.87        0.40      1.67 o
  -4  -4   5       35.36       32.13      3.15 o
  -3  -4   5       18.35       19.23      1.79 o
  -2  -4   5        5.32        3.16      1.80 o
  -1  -4   5       39.37       32.71      2.48 o
   0  -4   5      106.74      107.75      3.71 o
   1  -4   5       61.25       55.45      1.99 o
   2  -4   5       44.49       46.56      2.14 o
   3  -4   5        2.98        4.70      2.24 o
   4  -4   5       16.42       28.28      5.19 o
  -6  -3   5       16.11       16.93      2.34 o
  -5  -3   5       42.17       42.32      3.47 o
  -4  -3   5       18.12       18.81      2.87 o
  -3  -3   5       83.42      103.39      9.43 o
  -2  -3   5       14.01       14.62      1.41 o
  -1  -3   5       29.30       30.41      1.11 o
   0  -3   5       35.57       34.67      1.09 o
   1  -3   5       71.23       76.67      1.90 o
   2  -3   5        9.37        7.99      0.73 o
   3  -3   5       10.45        6.76      0.96 o
   4  -3   5        6.81        4.15      3.00 o
   5  -3   5       13.97        9.61      2.48 o
  -6  -2   5       10.58       11.13      2.24 o
  -5  -2   5       18.03       22.41      1.82 o
  -4  -2   5       63.35       54.81      4.85 o
  -3  -2   5       62.58       57.92      2.72 o
  -2  -2   5       83.34       78.34      2.53 o
  -1  -2   5      332.50      350.55      6.68 o
   0  -2   5       24.24       25.68      0.82 o
   1  -2   5       23.76       24.60      1.50 o
   2  -2   5       30.72       30.30      0.98 o
   3  -2   5       17.96       18.05      1.09 o
   4  -2   5      105.58      110.78      3.84 o
   5  -2   5       18.24       17.70      2.24 o
  -6  -1   5       35.07       36.20      2.78 o
  -5  -1   5       28.90       24.76      1.54 o
  -4  -1   5       47.80       46.06      1.96 o
  -3  -1   5        2.39        1.29      0.88 o
  -2  -1   5     1447.84     1470.48     27.43 o
  -1  -1   5      141.02      144.84      3.06 o
   0  -1   5       73.78       79.73      1.61 o
   1  -1   5      231.69      229.65      4.28 o
   2  -1   5      211.39      231.93      5.07 o
   3  -1   5       18.40       13.76      0.87 o
   4  -1   5      200.54      195.32      6.41 o
   5  -1   5        0.38       -0.33      1.17 o
   6  -1   5       10.00       13.14      3.24 o
  -6   0   5        6.64        2.50      3.11 o
  -5   0   5       50.41       54.62      2.58 o
  -4   0   5       60.34       55.52      2.15 o
  -3   0   5       55.31       62.14      1.86 o
  -2   0   5      210.05      194.44      4.42 o
  -1   0   5       35.02       32.75      1.24 o
   0   0   5      424.89      409.33      6.93 o
   1   0   5      147.83      152.41      2.84 o
   2   0   5      627.20      656.93     11.11 o
   3   0   5       35.82       29.01      1.16 o
   4   0   5      421.93      430.37     15.67 o
   5   0   5       31.40       35.52      2.38 o
   6   0   5       19.40       20.48      2.32 o
  -6   1   5       29.68       28.06      3.18 o
  -5   1   5        9.62        7.94      2.63 o
  -4   1   5      130.57      128.93      8.52 o
  -3   1   5       50.52       52.12      1.63 o
  -2   1   5        8.78        9.02      0.67 o
  -1   1   5       31.40       32.52      1.00 o
   0   1   5      412.38      389.93      8.43 o
   1   1   5        4.89        3.97      0.61 o
   2   1   5      966.84     1037.40     17.66 o
   3   1   5        1.64        1.56      0.55 o
   4   1   5       86.29       82.68      3.01 o
   5   1   5       31.60       33.50      2.02 o
   6   1   5       32.91       26.20      3.75 o
  -5   2   5       21.66       20.39      2.10 o
  -4   2   5        1.35        0.43      0.80 o
  -3   2   5       67.64       64.76      2.24 o
  -2   2   5      121.03      117.64      3.03 o
  -1   2   5      150.64      149.26      2.91 o
   0   2   5     1080.95     1106.28     20.64 o
   1   2   5       97.51      106.32      1.85 o
   2   2   5      363.40      378.77      6.71 o
   3   2   5       28.30       29.08      1.04 o
   4   2   5       58.13       58.85      2.13 o
   5   2   5       61.97       58.03      4.72 o
   6   2   5        6.18        9.86      2.39 o
  -5   3   5       21.45        7.04      4.27 o
  -4   3   5        3.73        1.11      1.95 o
  -3   3   5       28.32       21.82      2.50 o
  -2   3   5      107.85      115.93      4.42 o
  -1   3   5        9.28       11.55      0.95 o
   0   3   5      638.07      679.98     12.22 o
   1   3   5      348.75      371.51      5.86 o
   2   3   5       39.61       39.86      1.27 o
   3   3   5      188.36      184.41      4.17 o
   4   3   5      108.65      100.29      3.61 o
   5   3   5       13.16       11.28      1.05 o
   6   3   5       28.33       29.74      3.35 o
  -4   4   5       23.35       24.02      2.30 o
  -3   4   5       17.61       17.63      1.55 o
  -2   4   5       35.30       32.35      1.91 o
  -1   4   5      120.34      115.62      3.54 o
   0   4   5       20.37       23.65      1.12 o
   1   4   5        6.69        7.42      0.66 o
   2   4   5        0.22        0.81      0.74 o
   3   4   5        0.82        0.26      0.72 o
   4   4   5      200.30      196.89      7.65 o
   5   4   5       72.27       82.90      3.35 o
   6   4   5        4.49        0.70      1.76 o
  -3   5   5       14.27       13.44      1.63 o
  -2   5   5        8.22        6.65      1.89 o
  -1   5   5       53.84       50.59      3.26 o
   0   5   5       14.92       14.71      1.36 o
   1   5   5       16.60       16.10      1.02 o
   2   5   5        2.91        4.23      0.91 o
   3   5   5        1.55        1.06      0.98 o
   4   5   5       59.45       80.85      4.27 o
   5   5   5        4.61        5.25      1.33 o
  -2   6   5        9.70        6.53      1.34 o
  -1   6   5       21.58       30.84      3.59 o
   0   6   5        9.19        6.31      1.05 o
   1   6   5       19.81       20.71      2.23 o
   2   6   5       39.85       30.64      2.89 o
   3   6   5        2.94        5.86      1.72 o
   4   6   5       21.15       30.33      3.19 o
   5   6   5       15.95       15.62      2.80 o
   0   7   5        6.08        6.92      2.19 o
   1   7   5        7.32       13.88      2.21 o
   3   7   5       22.43       25.70      3.40 o
  -3  -6   6       24.43       20.69      3.33 o
  -2  -6   6       12.79       13.11      2.60 o
  -1  -6   6        2.61        0.08      3.95 o
   0  -6   6       13.58       12.82      2.71 o
   1  -6   6        8.57        7.68      1.67 o
  -4  -5   6       38.68       38.50      3.70 o
  -3  -5   6        8.91       10.04      1.92 o
  -2  -5   6       35.56       35.50      2.68 o
  -1  -5   6        9.43        6.41      1.22 o
   0  -5   6        6.40       10.83      2.04 o
   1  -5   6        6.98        7.71      1.25 o
   2  -5   6       27.54       29.94      2.22 o
   3  -5   6        7.67        8.29      1.86 o
  -5  -4   6       17.86       18.98      3.61 o
  -4  -4   6        0.34       -0.90      1.31 o
  -3  -4   6        3.45        4.33      1.08 o
  -2  -4   6       11.28       13.85      1.20 o
  -1  -4   6       31.36       30.93      1.93 o
   0  -4   6       39.67       41.72      1.93 o
   1  -4   6      244.09      257.71      7.32 o
   2  -4   6      105.22      106.31      5.26 o
   3  -4   6       16.02       12.22      1.36 o
   4  -4   6       38.19       27.85      4.12 o
  -5  -3   6       27.80       20.48      3.06 o
  -4  -3   6       13.70        7.61      1.86 o
  -3  -3   6      299.45      300.61     10.96 o
  -2  -3   6       45.31       39.86      2.17 o
  -1  -3   6      275.20      284.84      6.07 o
   0  -3   6      157.17      157.73      3.36 o
   1  -3   6       20.58       19.73      1.03 o
   2  -3   6       19.03       18.50      1.21 o
   3  -3   6       10.57       10.13      0.84 o
   4  -3   6       15.72       12.07      2.32 o
   5  -3   6        6.64        4.70      1.51 o
  -6  -2   6       12.99       19.87      2.49 o
  -5  -2   6        1.07       11.17      2.46 o
  -4  -2   6       26.16       21.22      1.97 o
  -3  -2   6       82.65       76.33      2.56 o
  -2  -2   6      511.24      524.94     12.59 o
  -1  -2   6      246.24      268.02      4.74 o
   0  -2   6       49.40       48.66      1.31 o
   1  -2   6       50.99       46.78      1.38 o
   2  -2   6        4.77        5.43      0.76 o
   3  -2   6       56.25       58.47      2.59 o
   4  -2   6       39.56       38.38      2.37 o
   5  -2   6       49.90       46.02      4.27 o
  -6  -1   6       23.17       15.81      2.90 o
  -5  -1   6       17.37       22.67      2.29 o
  -4  -1   6       10.82       11.57      1.17 o
  -3  -1   6      142.80      143.83      3.93 o
  -2  -1   6      580.20      604.03     11.98 o
  -1  -1   6      551.82      590.77     10.49 o
   0  -1   6       42.51       49.15      1.57 o
   1  -1   6       22.45       29.23      1.04 o
   2  -1   6        7.44       11.52      1.00 o
   3  -1   6      270.01      268.23      7.61 o
   4  -1   6       20.23       16.99      1.18 o
   5  -1   6        0.98        0.93      1.28 o
   6  -1   6       24.50       24.43      5.23 o
  -6   0   6       24.05       33.24      3.04 o
  -5   0   6       14.55       11.98      1.47 o
  -4   0   6       23.30       24.54      1.40 o
  -3   0   6       48.55       47.20      1.72 o
  -2   0   6       23.23       19.15      0.88 o
  -1   0   6       66.15       63.81      1.50 o
   0   0   6       16.44       19.18      0.74 o
   1   0   6       27.95       24.52      1.14 o
   2   0   6       50.65       56.60      1.42 o
   3   0   6       91.54       97.64      2.39 o
   4   0   6       35.49       31.83      1.77 o
   5   0   6       20.69       25.81      2.85 o
   6   0   6       28.73       28.68      3.14 o
  -5   1   6        8.67        8.91      2.33 o
  -4   1   6        0.40       -1.03      0.69 o
  -3   1   6       44.03       41.94      1.68 o
  -2   1   6      177.07      177.65      3.69 o
  -1   1   6      290.50      300.51      5.25 o
   0   1   6       56.46       54.57      1.42 o
   1   1   6       11.79       13.94      0.83 o
   2   1   6        3.19        2.14      0.59 o
   3   1   6        3.71        3.07      0.58 o
   4   1   6      124.47      124.59      7.43 o
   5   1   6       52.78       56.64      3.54 o
   6   1   6        1.72        0.13      1.58 o
  -5   2   6       38.59       43.05      3.31 o
  -4   2   6       12.08       12.59      1.18 o
  -3   2   6        1.63        2.47      0.66 o
  -2   2   6       11.51       11.30      0.73 o
  -1   2   6      137.00      146.84      2.74 o
   0   2   6       39.59       38.09      1.21 o
   1   2   6      532.63      537.37      8.60 o
   2   2   6       34.81       40.87      1.18 o
   3   2   6        3.88        4.38      0.74 o
   4   2   6      119.01      114.49      4.12 o
   5   2   6      153.46      158.66      8.11 o
   6   2   6       10.50       11.40      2.24 o
  -5   3   6        1.78        1.11      3.87 o
  -4   3   6        2.40        2.83      1.56 o
  -3   3   6      129.47      140.51      7.63 o
  -2   3   6       35.30       38.16      1.01 o
  -1   3   6       55.56       53.56      1.99 o
   0   3   6      286.41      286.98      6.07 o
   1   3   6      141.28      146.86      2.74 o
   2   3   6        9.20       10.18      0.89 o
   3   3   6       86.30       85.69      2.43 o
   4   3   6       35.59       26.54      1.97 o
   5   3   6       32.31       27.82      2.28 o
   6   3   6       13.43       15.47      2.60 o
  -4   4   6       14.28        9.59      2.51 o
  -3   4   6       14.79       16.81      2.84 o
  -2   4   6      148.07      157.57      8.09 o
  -1   4   6      132.38      142.16      2.82 o
   0   4   6       28.98       30.31      1.11 o
   1   4   6       23.06       27.72      1.23 o
   2   4   6        2.38        2.62      0.68 o
   3   4   6       67.79       60.65      1.87 o
   4   4   6       58.63       58.54      4.03 o
   5   4   6       23.37       23.59      1.82 o
   6   4   6        1.23       -1.82      3.02 o
  -3   5   6       11.00        4.22      1.95 o
  -2   5   6       22.20       21.94      2.48 o
  -1   5   6        9.92        7.89      1.67 o
   0   5   6       41.09       45.94      1.78 o
   1   5   6       14.44       11.44      0.90 o
   2   5   6       31.46       31.35      1.39 o
   3   5   6       11.34        7.82      1.25 o
   4   5   6        7.66        6.40      1.37 o
   5   5   6        2.78        1.97      1.33 o
  -2   6   6        6.47        5.03      2.13 o
  -1   6   6       10.63       14.43      2.22 o
   0   6   6        2.58        3.22      0.93 o
   1   6   6       20.14       19.85      1.62 o
   2   6   6       49.28       50.30      2.73 o
   3   6   6        2.69        3.62      1.63 o
   4   6   6        2.56        2.43      1.78 o
   5   6   6        1.78        2.35      1.63 o
   0   7   6       24.16       21.01      3.26 o
   1   7   6        0.75        5.29      1.53 o
   2   7   6        1.83        5.04      1.94 o
   3   7   6        4.27        4.95      2.73 o
  -2  -6   7       25.33       29.80      3.31 o
  -1  -6   7        6.21        4.15      4.19 o
   0  -6   7        2.46        1.45      2.00 o
  -4  -5   7        3.59        0.04      2.87 o
  -3  -5   7       12.55       13.93      3.17 o
  -2  -5   7       16.54       14.80      2.21 o
  -1  -5   7        9.28        4.71      1.79 o
   0  -5   7       10.28        9.05      1.83 o
   1  -5   7       38.48       33.58      2.44 o
   2  -5   7        0.78        0.05      1.12 o
  -5  -4   7        4.57        6.92      1.94 o
  -4  -4   7       15.32       16.96      2.17 o
  -3  -4   7       23.07       19.44      2.69 o
  -2  -4   7       26.66       28.84      1.63 o
  -1  -4   7      178.74      173.13      7.81 o
   0  -4   7       29.39       28.43      1.38 o
   1  -4   7       58.82       57.70      2.11 o
   2  -4   7        5.28        7.43      1.31 o
   3  -4   7       27.84       27.39      2.28 o
   4  -4   7        3.80       -2.13      2.14 o
  -5  -3   7        0.70       -1.34      1.78 o
  -4  -3   7       16.24       11.52      3.03 o
  -3  -3   7       11.46        3.63      1.78 o
  -2  -3   7       10.16       11.40      1.30 o
  -1  -3   7        3.26        3.53      0.88 o
   0  -3   7       50.63       50.13      1.79 o
   1  -3   7        3.86        4.04      0.99 o
   2  -3   7       62.77       57.71      2.11 o
   3  -3   7       16.01       19.38      1.90 o
   4  -3   7       17.64       19.44      3.41 o
  -5  -2   7        3.41        2.94      1.52 o
  -4  -2   7        3.71        6.47      2.37 o
  -3  -2   7      109.54      106.62      4.68 o
  -2  -2   7       38.15       39.71      1.59 o
  -1  -2   7      157.44      159.67      3.31 o
   0  -2   7       11.74       12.56      0.86 o
   1  -2   7      111.17      114.82      2.58 o
   2  -2   7       96.50       98.78      2.49 o
   3  -2   7      314.83      305.78      9.47 o
   4  -2   7        9.69        8.83      1.38 o
   5  -2   7        6.47        6.57      2.30 o
  -6  -1   7        1.56        4.40      4.24 o
  -5  -1   7        4.40        9.95      3.64 o
  -4  -1   7       73.64       77.54      3.58 o
  -3  -1   7        6.63        4.32      1.00 o
  -2  -1   7      162.53      162.97      3.66 o
  -1  -1   7      328.93      356.93      6.84 o
   0  -1   7      104.21      100.95      2.44 o
   1  -1   7       39.46       44.27      1.48 o
   2  -1   7       59.37       61.99      1.71 o
   3  -1   7      195.52      190.22      6.38 o
   4  -1   7       60.61       55.50      2.53 o
   5  -1   7        1.14        2.08      1.33 o
   6  -1   7        1.11        0.82      3.03 o
  -5   0   7       69.23       76.21      4.50 o
  -4   0   7       51.23       51.34      2.11 o
  -3   0   7       86.57       73.92      2.34 o
  -2   0   7        2.00        5.18      0.69 o
  -1   0   7       14.38       13.75      0.75 o
   0   0   7      208.83      203.21      3.78 o
   1   0   7      478.66      513.61      9.76 o
   2   0   7      277.28      292.72      6.56 o
   3   0   7       40.98       42.34      1.26 o
   4   0   7        0.43       -1.40      1.03 o
   5   0   7        8.58        6.69      1.56 o
   6   0   7       28.14       28.18      3.42 o
  -5   1   7       13.04       10.31      2.37 o
  -4   1   7        2.82        3.95      1.33 o
  -3   1   7       22.37       22.07      1.21 o
  -2   1   7       85.70       83.83      2.07 o
  -1   1   7      117.10      117.00      2.51 o
   0   1   7      107.76      112.04      3.03 o
   1   1   7      337.95      346.06      6.04 o
   2   1   7      238.71      255.25      4.92 o
   3   1   7      165.01      162.59      3.32 o
   4   1   7       76.38       73.35      2.94 o
   5   1   7       15.71       17.52      1.98 o
   6   1   7        0.89        3.43      1.42 o
  -5   2   7        2.25        1.70      1.39 o
  -3   2   7      101.24      106.80      3.40 o
  -2   2   7        9.26       10.17      0.81 o
  -1   2   7      175.47      184.63      3.51 o
   0   2   7        7.19        6.93      0.71 o
   1   2   7       64.68       70.38      1.68 o
   2   2   7       26.53       22.92      1.41 o
   3   2   7       54.20       52.34      1.45 o
   4   2   7       38.79       33.76      2.05 o
   5   2   7       12.90       14.39      2.47 o
   6   2   7        6.34        5.05      1.84 o
  -4   3   7        0.77        1.13      1.22 o
  -3   3   7       88.29       79.66      2.69 o
  -2   3   7      117.84      119.75      3.03 o
  -1   3   7      142.32      145.25      3.25 o
   0   3   7      119.60      122.36      2.51 o
   1   3   7       24.11       26.13      0.85 o
   2   3   7        2.67        2.12      0.68 o
   3   3   7      150.79      140.11      3.75 o
   4   3   7       79.27       71.23      2.80 o
   5   3   7       14.13       14.39      1.83 o
   6   3   7       11.11        9.37      1.60 o
  -4   4   7       12.17        5.75      1.95 o
  -3   4   7       28.47       31.99      3.07 o
  -2   4   7       67.32       57.33      3.07 o
  -1   4   7       20.54       25.05      1.50 o
   0   4   7       47.16       44.02      1.48 o
   1   4   7      227.12      229.14      4.49 o
   2   4   7        5.47        3.79      1.02 o
   3   4   7      545.96      562.83     13.84 o
   4   4   7        1.00       -2.45      1.90 o
   5   4   7        2.53        6.21      1.27 o
   6   4   7       14.15       22.51      3.08 o
  -3   5   7       24.52       28.63      2.24 o
  -2   5   7       13.56       11.13      2.07 o
  -1   5   7       12.63       12.00      0.79 o
   0   5   7        3.87        0.81      1.74 o
   1   5   7       20.58       20.47      1.32 o
   2   5   7       14.09       13.40      1.17 o
   3   5   7       59.19       64.18      2.60 o
   4   5   7       17.67       19.64      1.83 o
   5   5   7       15.74       13.36      2.66 o
  -2   6   7       36.48       33.09      2.94 o
  -1   6   7       11.51        4.00      3.49 o
   0   6   7        4.41        7.59      2.25 o
   1   6   7       40.52       34.79      4.80 o
   2   6   7        8.39        7.49      1.40 o
   3   6   7        9.91       12.29      2.01 o
   4   6   7        4.76        5.47      1.54 o
   0   7   7        9.54       15.04      3.14 o
   1   7   7        1.90        4.10      1.54 o
   2   7   7        6.11        9.95      2.18 o
   3   7   7        4.81        3.66      1.71 o
  -1  -6   8        3.26        6.73      3.02 o
  -4  -5   8        7.10       14.24      3.32 o
  -3  -5   8        2.16        0.35      2.66 o
  -2  -5   8        1.05        2.06      1.70 o
  -1  -5   8        7.62        7.71      1.81 o
   0  -5   8       14.17       14.92      3.64 o
   1  -5   8       14.84       14.93      2.02 o
   2  -5   8       22.76       18.41      2.20 o
  -4  -4   8        6.49        3.30      2.03 o
  -3  -4   8        4.57        2.27      2.45 o
  -2  -4   8        0.95        0.64      1.33 o
  -1  -4   8       16.60       18.73      1.62 o
   0  -4   8        4.08        3.83      1.12 o
   1  -4   8       38.13       34.05      1.97 o
   2  -4   8        4.87        3.02      2.58 o
   3  -4   8        6.66        1.87      1.76 o
  -5  -3   8        4.10       10.16      2.63 o
  -4  -3   8       57.04       59.62      4.46 o
  -3  -3   8       60.96       58.12      2.87 o
  -2  -3   8       60.66       63.28      3.46 o
  -1  -3   8       21.33       21.16      1.18 o
   0  -3   8       72.99       66.63      2.61 o
   1  -3   8      162.71      161.04      4.92 o
   2  -3   8       28.69       19.16      1.89 o
   3  -3   8        4.38        2.36      1.10 o
   4  -3   8       30.04       27.81      2.62 o
  -5  -2   8        5.93        6.50      1.99 o
  -4  -2   8       31.00       34.90      3.84 o
  -3  -2   8      549.03      552.23     18.88 o
  -2  -2   8       25.30       24.86      1.34 o
  -1  -2   8       11.78       11.87      0.95 o
   0  -2   8       42.25       41.18      1.35 o
   1  -2   8      174.92      177.28      4.00 o
   2  -2   8       73.15       82.56      2.75 o
   3  -2   8      188.58      190.32      6.90 o
   4  -2   8        3.32        5.49      1.74 o
   5  -2   8        2.87       -2.73      2.62 o
  -5  -1   8        8.50       11.01      1.99 o
  -4  -1   8       35.05       37.34      3.47 o
  -3  -1   8      385.23      378.62     11.50 o
  -2  -1   8       73.63       72.81      2.04 o
  -1  -1   8       70.10       76.66      1.87 o
   0  -1   8      148.20      153.28      3.16 o
   1  -1   8       48.98       54.02      1.43 o
   2  -1   8       87.79       77.39      2.53 o
   3  -1   8      111.33       99.33      3.17 o
   4  -1   8        9.23        5.66      1.11 o
   5  -1   8       23.87       23.24      2.60 o
  -5   0   8        9.25        3.72      1.46 o
  -4   0   8       61.18       64.11      2.87 o
  -3   0   8        0.78        0.39      0.81 o
  -2   0   8       10.63       10.24      0.99 o
  -1   0   8        2.56        1.41      0.54 o
   0   0   8       62.34       66.51      1.57 o
   1   0   8      271.35      278.46      5.21 o
   2   0   8      166.98      176.18      3.78 o
   3   0   8       80.67       80.16      4.02 o
   4   0   8       17.37       11.89      1.01 o
   5   0   8        6.27        7.68      1.61 o
   6   0   8       46.62       55.93      3.90 o
  -5   1   8        0.63        0.94      1.77 o
  -4   1   8       13.33        6.86      1.75 o
  -3   1   8        9.47        6.59      0.98 o
  -2   1   8       21.27       22.76      1.02 o
  -1   1   8      107.99      111.89      2.21 o
   0   1   8      150.93      152.31      2.89 o
   1   1   8       24.36       26.38      1.30 o
   2   1   8       18.41       18.76      0.95 o
   3   1   8       72.92       70.02      2.28 o
   4   1   8       15.57       17.35      1.37 o
   5   1   8       33.35       31.18      2.52 o
   6   1   8        2.39        5.84      2.03 o
  -5   2   8       29.92       32.44      4.45 o
  -4   2   8       51.36       60.85      4.19 o
  -3   2   8       40.89       35.91      1.57 o
  -2   2   8        7.31        8.24      0.67 o
  -1   2   8      106.18      112.10      2.11 o
   0   2   8       20.19       19.96      0.96 o
   1   2   8       32.66       33.12      1.00 o
   2   2   8      125.23      125.14      2.77 o
   3   2   8       47.72       47.23      1.49 o
   4   2   8       51.58       49.71      2.37 o
   5   2   8       12.46       14.57      2.47 o
   6   2   8        1.79        2.46      1.40 o
  -4   3   8       16.33       17.81      2.11 o
  -3   3   8       29.42       32.96      2.19 o
  -2   3   8       55.31       62.40      2.03 o
  -1   3   8       14.23       13.59      0.71 o
   0   3   8       80.65       73.64      1.76 o
   1   3   8       35.42       35.91      1.26 o
   2   3   8       88.33       83.87      2.01 o
   3   3   8      380.78      409.28     11.11 o
   4   3   8      123.50      109.08      3.80 o
   5   3   8      127.41      122.14      6.61 o
   6   3   8        7.90       16.67      3.82 o
  -3   4   8       25.67       24.91      2.20 o
  -2   4   8       48.48       46.34      1.42 o
  -1   4   8      107.05      109.81      3.03 o
   0   4   8      118.03      121.07      2.96 o
   1   4   8       85.53       89.59      2.36 o
   2   4   8       11.29       10.10      1.00 o
   3   4   8       25.80       22.05      1.31 o
   4   4   8       10.26       10.21      1.20 o
   5   4   8        6.08       10.87      2.14 o
   6   4   8        0.58        2.70      2.14 o
  -3   5   8        4.22        1.09      2.08 o
  -2   5   8       26.53       23.85      2.18 o
  -1   5   8        6.14       16.84      3.03 o
   0   5   8       17.49       17.13      1.14 o
   1   5   8       32.82       24.75      1.64 o
   2   5   8        2.93        1.64      1.00 o
   3   5   8       28.74       23.90      1.60 o
   4   5   8        1.14        5.07      2.22 o
   5   5   8       34.15       36.02      2.96 o
  -1   6   8        4.89        6.52      1.60 o
   0   6   8        0.12        3.95      2.53 o
   1   6   8        0.69        3.14      2.20 o
   2   6   8        3.37        2.67      1.35 o
   3   6   8       26.53       21.52      2.13 o
   4   6   8       21.32       24.81      2.52 o
   1   7   8        2.45        2.93      1.53 o
   2   7   8        6.48       11.90      2.73 o
  -3  -5   9        1.82       -2.04      1.36 o
  -2  -5   9        4.33        9.86      2.53 o
  -1  -5   9        4.54        7.19      1.81 o
   0  -5   9        8.00        4.29      1.59 o
   1  -5   9        1.23       -1.65      1.80 o
   2  -5   9        4.57        6.76      3.30 o
  -4  -4   9       13.80       17.65      2.73 o
  -3  -4   9        2.81        3.97      1.96 o
  -2  -4   9       41.03       40.38      3.22 o
  -1  -4   9       18.08       15.94      2.77 o
   0  -4   9        7.36       14.80      2.25 o
   1  -4   9        5.79        2.59      1.66 o
   2  -4   9       11.93       15.10      1.73 o
   3  -4   9        5.03        2.24      1.61 o
  -5  -3   9       12.20        7.39      2.31 o
  -4  -3   9       29.70       31.74      2.63 o
  -3  -3   9       49.90       48.93      3.51 o
  -2  -3   9       53.63       45.29      3.01 o
  -1  -3   9       57.27       55.24      3.46 o
   0  -3   9       61.74       63.11      2.88 o
   1  -3   9      140.10      152.64      6.48 o
   2  -3   9       70.91       75.04      2.44 o
   3  -3   9       17.31       21.12      2.45 o
   4  -3   9       41.08       49.84      4.05 o
  -5  -2   9       10.07       12.61      3.04 o
  -4  -2   9       17.15       10.27      2.62 o
  -3  -2   9       51.49       48.06      2.78 o
  -2  -2   9       22.07       21.62      1.41 o
  -1  -2   9       66.19       66.17      2.20 o
   0  -2   9      120.08      118.81      4.09 o
   1  -2   9       65.19       66.78      2.88 o
   2  -2   9      334.50      315.34      8.08 o
   3  -2   9       36.27       43.05      2.25 o
   4  -2   9       17.78       21.14      2.07 o
   5  -2   9       42.40       44.97      6.46 o
  -5  -1   9       21.29       21.36      2.69 o
  -4  -1   9       23.88       24.29      3.68 o
  -3  -1   9       20.13       21.88      1.88 o
  -2  -1   9       24.45       26.53      1.51 o
  -1  -1   9       68.26       68.28      2.15 o
   0  -1   9       13.18       13.09      1.04 o
   1  -1   9      139.55      148.28      3.29 o
   2  -1   9      246.96      270.87      6.77 o
   3  -1   9       49.50       40.43      3.20 o
   4  -1   9        7.50        5.58      2.38 o
   5  -1   9       14.18       19.46      4.36 o
  -5   0   9        5.93        4.11      2.89 o
  -4   0   9        0.96        2.06      2.08 o
  -3   0   9      152.62      157.29      4.98 o
  -2   0   9      256.91      259.78      7.52 o
  -1   0   9       76.60       72.92      2.43 o
   0   0   9       58.77       58.88      2.56 o
   1   0   9        3.65        3.88      0.63 o
   2   0   9       68.06       67.42      1.96 o
   3   0   9       68.26       64.33      2.74 o
   4   0   9       15.49       14.25      1.18 o
   5   0   9        3.92        4.08      1.45 o
  -5   1   9       19.44       24.60      2.45 o
  -4   1   9        4.04        5.38      1.12 o
  -3   1   9        0.62        0.50      0.80 o
  -2   1   9       39.27       37.48      1.81 o
  -1   1   9       16.15       15.03      0.89 o
   0   1   9      117.63      120.32      2.76 o
   1   1   9       27.16       37.00      1.14 o
   2   1   9       78.15       79.32      2.33 o
   3   1   9       62.27       58.32      1.97 o
   4   1   9       77.88       74.46      4.46 o
   5   1   9        8.66        9.25      1.82 o
   6   1   9        6.95        8.25      2.00 o
  -5   2   9        6.43        2.46      1.65 o
  -4   2   9       65.31       69.61      3.98 o
  -3   2   9       11.42        8.70      1.30 o
  -2   2   9        1.57        2.23      1.07 o
  -1   2   9       24.41       24.68      1.09 o
   0   2   9        3.51        6.76      0.79 o
   1   2   9        5.47        5.62      0.78 o
   2   2   9       22.97       20.67      1.07 o
   3   2   9       15.33       14.80      1.21 o
   4   2   9       46.99       42.71      2.32 o
   5   2   9       10.53        6.59      2.44 o
   6   2   9        9.84       11.03      1.93 o
  -4   3   9        2.73        1.78      1.69 o
  -3   3   9       94.35      110.93      7.48 o
  -2   3   9       27.69       24.97      0.94 o
  -1   3   9       24.54       24.04      0.94 o
   0   3   9        8.83        6.84      1.05 o
   1   3   9       14.36       15.37      1.05 o
   2   3   9       96.35       90.24      4.12 o
   3   3   9      116.65      114.84      4.54 o
   4   3   9        5.92       -0.12      2.14 o
   5   3   9       34.91       44.07      2.73 o
   6   3   9        5.90       10.98      2.23 o
  -3   4   9        7.35        4.56      1.75 o
  -2   4   9       24.03       21.34      1.19 o
  -1   4   9       18.69       16.70      0.81 o
   0   4   9      195.39      188.47      6.94 o
   1   4   9       52.98       48.18      1.73 o
   2   4   9      171.05      164.21      4.54 o
   3   4   9       27.26       26.08      1.67 o
   4   4   9        8.52       13.05      2.50 o
   5   4   9        3.03       10.04      2.70 o
   6   4   9        5.80        4.34      1.75 o
  -3   5   9        4.52        3.10      4.60 o
  -2   5   9       18.05       20.12      3.08 o
  -1   5   9        0.90        0.97      0.75 o
   0   5   9       29.79       26.58      1.70 o
   1   5   9       66.53       62.53      2.45 o
   2   5   9        8.99        9.16      1.87 o
   3   5   9        5.41        3.86      1.89 o
   4   5   9        0.80       -1.34      1.36 o
   5   5   9       11.76       17.03      2.03 o
  -1   6   9        4.74       -2.11      2.54 o
   0   6   9       38.41       35.18      2.17 o
   1   6   9       14.85        7.55      1.76 o
   2   6   9        5.85        3.70      1.31 o
   3   6   9        3.99        8.09      1.36 o
   4   6   9        2.45        0.71      1.34 o
   2   7   9       19.00       24.56      4.30 o
  -2  -5  10       33.05       29.51      2.98 o
  -1  -5  10        1.70        4.86      2.35 o
   0  -5  10        1.28       -4.58      3.06 o
   1  -5  10       13.26       13.57      2.88 o
  -4  -4  10       10.07       11.22      3.05 o
  -3  -4  10        3.23        5.18      1.44 o
  -2  -4  10        8.35        7.87      2.16 o
  -1  -4  10       31.28       31.08      2.69 o
   0  -4  10       11.90       15.08      2.48 o
   1  -4  10        1.21        0.80      1.32 o
   2  -4  10       25.61       24.10      2.46 o
   3  -4  10       23.36       22.76      3.74 o
  -4  -3  10       71.99       57.93      3.87 o
  -3  -3  10       25.53       21.58      2.62 o
  -2  -3  10       14.01       14.80      1.40 o
  -1  -3  10       33.80       29.86      2.26 o
   0  -3  10       37.82       40.07      2.24 o
   1  -3  10       12.33       12.56      1.65 o
   2  -3  10       42.61       38.67      2.28 o
   3  -3  10       24.86       30.77      2.81 o
   4  -3  10        4.76        2.27      1.61 o
  -5  -2  10        5.55        7.39      5.53 o
  -4  -2  10      105.38      109.96      5.36 o
  -3  -2  10        3.61        7.13      1.80 o
  -2  -2  10       41.57       37.13      1.88 o
  -1  -2  10        9.45        8.22      0.93 o
   0  -2  10       41.53       42.76      2.18 o
   1  -2  10       71.98       72.79      2.58 o
   2  -2  10      136.49      140.33      5.48 o
   3  -2  10        2.15        3.30      1.63 o
   4  -2  10        0.20       -0.28      3.01 o
  -5  -1  10        4.59        1.60      1.95 o
  -4  -1  10       43.99       49.41      3.75 o
  -3  -1  10        1.35        1.54      0.85 o
  -2  -1  10       41.85       37.53      2.38 o
  -1  -1  10        4.81        2.29      0.81 o
   0  -1  10       51.80       51.88      1.91 o
   1  -1  10      169.02      166.13      3.94 o
   2  -1  10       15.88       16.40      1.14 o
   3  -1  10        4.09        1.87      1.07 o
   4  -1  10       16.86       13.77      2.13 o
   5  -1  10        2.67       -3.41      2.27 o
  -5   0  10        0.01        3.96      1.94 o
  -4   0  10       20.02       19.31      2.85 o
  -3   0  10       63.97       60.60      2.65 o
  -2   0  10       28.51       28.47      2.26 o
  -1   0  10       71.47       74.30      3.33 o
   0   0  10      384.25      386.27      7.93 o
   1   0  10        2.02        3.41      0.74 o
   2   0  10       11.70        9.37      0.99 o
   3   0  10        3.24        3.56      0.97 o
   4   0  10       51.26       53.15      4.35 o
   5   0  10        8.99       15.67      2.24 o
  -5   1  10       27.27       28.73      3.80 o
  -4   1  10      101.64      116.51      5.11 o
  -3   1  10        5.64        8.04      1.35 o
  -2   1  10       88.78       93.61      3.07 o
  -1   1  10       67.18       68.03      2.79 o
   0   1  10      126.32      128.45      2.88 o
   1   1  10        6.37        7.29      0.81 o
   2   1  10       86.13       92.66      2.63 o
   3   1  10       33.62       34.31      1.45 o
   4   1  10       38.46       33.46      1.84 o
   5   1  10        0.75        0.89      1.78 o
   6   1  10       47.04       58.11      6.27 o
  -4   2  10       31.41       38.42      2.93 o
  -3   2  10       12.30        9.46      1.88 o
  -2   2  10       82.08       79.87      3.02 o
  -1   2  10        2.65        3.25      1.89 o
   0   2  10       71.56       66.29      1.95 o
   1   2  10      125.48      121.98      3.26 o
   2   2  10      253.88      270.22      7.85 o
   3   2  10       11.31        7.64      1.10 o
   4   2  10       60.45       59.38      2.84 o
   5   2  10        9.99        8.94      1.82 o
   6   2  10       11.11        7.36      2.70 o
  -4   3  10       59.72       53.96      5.06 o
  -3   3  10       45.39       48.27      3.67 o
  -2   3  10        9.68        9.92      1.11 o
  -1   3  10       12.60       12.19      1.03 o
   0   3  10       24.93       21.36      1.55 o
   1   3  10       12.94       10.34      0.88 o
   2   3  10      460.89      487.73     15.03 o
   3   3  10       40.96       42.55      3.28 o
   4   3  10       19.02       16.86      1.63 o
   5   3  10       26.51       28.04      3.34 o
   6   3  10        3.54        7.06      2.44 o
  -3   4  10        7.60       11.72      2.61 o
  -2   4  10       21.62       20.57      1.26 o
  -1   4  10        1.33        3.09      0.70 o
   0   4  10        2.04        3.19      0.61 o
   1   4  10        4.12        3.77      0.70 o
   2   4  10      100.78      110.93      4.09 o
   3   4  10       26.00       25.20      2.55 o
   4   4  10        7.12       11.50      1.65 o
   5   4  10       26.60       21.13      3.08 o
  -2   5  10        5.24        2.43      3.65 o
  -1   5  10       12.56       13.60      3.29 o
   0   5  10        1.67        6.13      1.79 o
   1   5  10       52.41       55.84      2.77 o
   2   5  10        0.37        0.94      1.00 o
   3   5  10       31.97       31.63      2.93 o
   4   5  10        0.85       -2.04      1.36 o
   5   5  10        2.38        1.36      2.35 o
  -1   6  10        9.56       13.28      2.81 o
   0   6  10       10.18       11.56      1.84 o
   1   6  10        1.91        1.87      3.88 o
   2   6  10       26.78       31.75      3.32 o
   3   6  10       20.47       23.23      2.18 o
   4   6  10       14.64       17.93      2.59 o
  -1  -5  11        0.38       -1.09      1.79 o
  -3  -4  11       18.82       19.32      3.46 o
  -2  -4  11       37.25       38.72      3.05 o
  -1  -4  11        4.25        1.05      1.77 o
   0  -4  11        7.24       13.14      3.32 o
   1  -4  11       25.56       18.99      2.85 o
   2  -4  11       16.15       23.15      2.15 o
  -4  -3  11       66.89       57.20      7.72 o
  -3  -3  11       45.45       41.37      4.39 o
  -2  -3  11        5.34        5.78      1.75 o
  -1  -3  11        4.80        3.95      1.12 o
   0  -3  11        4.51        6.03      1.68 o
   1  -3  11      128.28      143.25      5.33 o
   2  -3  11       52.77       49.44      3.85 o
   3  -3  11       38.54       33.21      3.26 o
  -4  -2  11       69.36       55.88      9.51 o
  -3  -2  11        2.10        3.55      1.51 o
  -2  -2  11        5.87        5.53      1.39 o
  -1  -2  11       56.13       54.20      2.42 o
   0  -2  11       46.46       34.62      2.34 o
   1  -2  11      118.08      109.24      3.96 o
   2  -2  11       53.54       48.79      2.77 o
   3  -2  11       17.89       17.69      2.05 o
   4  -2  11        1.74        0.19      1.77 o
  -5  -1  11       14.34       18.08      2.25 o
  -4  -1  11        7.30        7.12      1.95 o
  -3  -1  11       14.52       14.93      1.65 o
  -2  -1  11        3.16        3.08      0.90 o
  -1  -1  11       34.90       33.54      1.47 o
   0  -1  11       80.73       78.35      2.77 o
   1  -1  11      293.49      304.92      7.87 o
   2  -1  11      166.96      171.53      5.24 o
   3  -1  11       51.95       49.80      4.01 o
   4  -1  11       16.48       11.77      1.85 o
   5  -1  11       66.75       79.57      9.34 o
  -5   0  11        4.18        0.58      2.12 o
  -4   0  11       54.22       60.30      4.41 o
  -3   0  11      111.46       97.80      3.64 o
  -2   0  11       60.58       61.98      2.76 o
  -1   0  11       40.65       40.23      2.35 o
   0   0  11        9.53        9.22      1.04 o
   1   0  11       35.49       36.25      1.67 o
   2   0  11        9.70       10.79      1.10 o
   3   0  11        0.11        2.35      1.27 o
   4   0  11        4.95        8.47      1.72 o
   5   0  11        2.07        5.63      2.98 o
  -4   1  11        0.56        4.94      2.19 o
  -3   1  11       12.93       13.23      1.58 o
  -2   1  11       60.94       63.15      2.23 o
  -1   1  11       30.25       31.44      1.89 o
   0   1  11        3.67        3.07      0.81 o
   1   1  11       16.48       18.00      1.00 o
   2   1  11       53.99       51.49      2.18 o
   3   1  11       49.00       45.86      2.19 o
   4   1  11       12.18        8.95      1.23 o
   5   1  11        2.71        0.49      2.55 o
  -4   2  11       14.97       11.11      1.93 o
  -3   2  11        5.27        7.65      1.99 o
  -2   2  11       37.52       41.24      4.08 o
  -1   2  11       36.19       39.69      2.09 o
   0   2  11       63.22       65.40      2.50 o
   1   2  11       28.70       26.37      1.10 o
   2   2  11       35.24       31.91      1.73 o
   3   2  11      140.77      141.20      4.05 o
   4   2  11        8.39        6.74      1.28 o
   5   2  11       17.00       10.16      2.50 o
   6   2  11       12.86       13.69      3.87 o
  -4   3  11        7.48       -2.04      2.99 o
  -3   3  11       22.14       24.15      2.17 o
  -2   3  11       48.28       31.69      1.84 o
  -1   3  11        0.96        0.24      0.91 o
   0   3  11        2.81        3.60      1.54 o
   1   3  11       64.14       61.35      2.65 o
   2   3  11       73.16       69.33      2.89 o
   3   3  11       12.14       12.54      1.32 o
   4   3  11       24.43       21.87      1.69 o
   5   3  11        2.06        1.35      1.37 o
  -3   4  11       15.73       34.09      4.29 o
  -2   4  11        0.68        1.53      1.43 o
  -1   4  11       11.41       10.76      1.21 o
   0   4  11       29.23       25.69      1.55 o
   1   4  11       10.25        7.50      1.37 o
   2   4  11        1.03        1.50      0.98 o
   3   4  11       15.61       16.29      1.48 o
   4   4  11        9.59        7.85      1.78 o
   5   4  11       34.23       39.03      3.37 o
  -2   5  11        5.19        2.88      5.29 o
  -1   5  11       42.48       41.14      3.39 o
   0   5  11       62.66       58.94      3.86 o
   1   5  11       47.47       47.12      5.46 o
   2   5  11       16.35       12.17      2.22 o
   3   5  11        2.95        0.35      1.62 o
   4   5  11       18.20       13.10      1.82 o
   5   5  11        3.93       13.31      3.01 o
   0   6  11       18.54       24.70      2.53 o
   1   6  11        6.20       10.61      2.54 o
   2   6  11        8.61        6.70      1.91 o
   3   6  11        5.27        4.79      1.38 o
   4   6  11       22.08       25.57      2.93 o
  -3  -4  12       33.50       22.99      5.56 o
  -2  -4  12        3.29        4.06      1.76 o
  -1  -4  12        2.44        3.73      1.57 o
   0  -4  12        6.15       11.80      2.28 o
   1  -4  12       22.37       18.29      2.35 o
   2  -4  12        0.29       -1.33      1.89 o
  -4  -3  12       14.47       24.06      3.55 o
  -3  -3  12       18.56       23.06      2.29 o
  -2  -3  12        8.63        9.08      2.45 o
  -1  -3  12       16.48       19.47      2.90 o
   0  -3  12       11.58       13.84      1.88 o
   1  -3  12       62.58       60.84      5.08 o
   2  -3  12       21.54       17.24      2.60 o
   3  -3  12       23.56       32.61      3.12 o
  -4  -2  12        7.59        5.10      3.29 o
  -3  -2  12       13.01       11.00      1.86 o
  -2  -2  12        4.56        1.53      1.64 o
  -1  -2  12       19.50       21.19      2.14 o
   0  -2  12       14.40       17.23      2.33 o
   1  -2  12       90.04       95.39      3.43 o
   2  -2  12       26.27       29.05      2.09 o
   3  -2  12        3.90        3.73      1.48 o
   4  -2  12        3.37        5.93      2.44 o
  -4  -1  12        1.00        6.33      2.22 o
  -3  -1  12        5.07        4.25      1.52 o
  -2  -1  12       39.48       37.64      1.75 o
  -1  -1  12       22.33       22.43      1.42 o
   0  -1  12       94.82      102.49      4.12 o
   1  -1  12       61.29       61.96      2.41 o
   2  -1  12       53.03       56.73      4.20 o
   3  -1  12       28.73       29.84      2.25 o
   4  -1  12       27.94       36.10      2.65 o
  -4   0  12       10.96       11.88      1.83 o
  -3   0  12        5.63        7.84      1.63 o
  -2   0  12       28.31       26.10      1.42 o
  -1   0  12       44.43       39.20      2.55 o
   0   0  12       36.48       45.66      3.31 o
   1   0  12        5.24        6.82      1.18 o
   2   0  12       34.51       35.67      2.77 o
   3   0  12       70.66       65.91      3.45 o
   4   0  12        8.18       11.83      2.48 o
   5   0  12        4.88        8.76      1.87 o
  -4   1  12       11.34       17.08      3.63 o
  -3   1  12       11.42       11.60      1.84 o
  -2   1  12       37.62       41.77      2.00 o
  -1   1  12        3.97        4.90      1.49 o
   0   1  12        2.59        6.82      1.32 o
   1   1  12       16.97       14.76      1.54 o
   2   1  12       12.32       11.38      1.57 o
   3   1  12      119.02      110.65      4.56 o
   4   1  12       38.36       38.24      2.59 o
   5   1  12       14.16       18.91      3.22 o
  -4   2  12       56.94       55.07      5.58 o
  -3   2  12        7.98        7.44      1.73 o
  -2   2  12       32.11       32.83      2.53 o
  -1   2  12       73.62       80.81      5.91 o
   0   2  12        9.82        9.71      1.33 o
   1   2  12      130.18      141.54      4.90 o
   2   2  12      140.16      145.19      5.13 o
   3   2  12        8.54        5.49      1.23 o
   4   2  12        7.81        5.03      1.27 o
   5   2  12        2.84        2.71      1.39 o
  -3   3  12       11.36       15.00      4.23 o
  -2   3  12       20.18       18.26      2.19 o
  -1   3  12       36.27       34.01      1.73 o
   0   3  12       10.65       13.19      2.21 o
   1   3  12      272.90      277.96     11.27 o
   2   3  12       32.41       31.55      1.91 o
   3   3  12       25.64       25.41      1.64 o
   4   3  12       23.34       25.03      2.06 o
   5   3  12       12.28       11.70      2.77 o
  -3   4  12       10.29        9.46      2.87 o
  -2   4  12        1.66        0.95      1.65 o
  -1   4  12       16.40       14.66      2.15 o
   0   4  12       32.22       30.97      1.81 o
   1   4  12       20.90       20.05      1.56 o
   2   4  12       12.76       12.98      1.49 o
   3   4  12        2.05        1.41      1.23 o
   4   4  12       10.39        9.95      1.65 o
   5   4  12       84.17      106.65      8.63 o
  -2   5  12        7.79        7.10      2.40 o
  -1   5  12        4.87        5.03      1.65 o
   0   5  12        7.35        5.95      1.59 o
   1   5  12        2.68        2.06      1.39 o
   2   5  12        3.96        5.27      1.35 o
   3   5  12       10.19        7.54      1.50 o
   4   5  12        7.58       12.59      2.01 o
   0   6  12        4.82        7.91      2.07 o
   1   6  12       18.56       26.70      3.29 o
   2   6  12        5.44        4.22      1.76 o
   3   6  12        6.84        9.26      2.02 o
  -2  -4  13        5.70        4.32      1.88 o
  -1  -4  13        8.18       13.60      3.53 o
   0  -4  13        7.19        7.84      2.03 o
   1  -4  13       11.19        8.73      2.18 o
  -3  -3  13       12.95        8.37      2.45 o
  -2  -3  13       15.91       14.03      2.61 o
  -1  -3  13        8.41        9.19      2.13 o
   0  -3  13       30.09       30.36      2.69 o
   1  -3  13      168.32      164.37     10.34 o
   2  -3  13        1.42        0.45      1.91 o
  -4  -2  13       11.91       20.60      3.97 o
  -3  -2  13       35.75       39.63      2.77 o
  -2  -2  13       24.64       19.61      1.97 o
  -1  -2  13       22.57       18.79      2.25 o
   0  -2  13       12.66       13.78      2.45 o
   1  -2  13       69.99       76.61      6.49 o
   2  -2  13        9.03        7.38      1.99 o
   3  -2  13        0.24       -0.43      1.56 o
  -4  -1  13        0.79        0.12      2.84 o
  -3  -1  13       11.43       12.77      2.09 o
  -2  -1  13       28.88       28.84      2.16 o
  -1  -1  13      103.81       93.47      4.66 o
   0  -1  13       14.05       12.46      2.00 o
   1  -1  13       41.76       40.21      2.37 o
   2  -1  13        0.21        3.35      1.75 o
   3  -1  13       17.99       23.45      2.13 o
   4  -1  13       15.32        8.51      2.75 o
  -4   0  13        7.85        5.25      1.79 o
  -3   0  13       51.01       55.63      5.76 o
  -2   0  13       19.81       12.09      1.93 o
  -1   0  13        4.60        3.42      1.48 o
   0   0  13        2.85        5.05      1.13 o
   1   0  13       34.07       35.78      2.85 o
   2   0  13       41.20       44.08      2.08 o
   3   0  13        3.57        2.77      1.68 o
   4   0  13       18.00       21.11      2.54 o
   5   0  13       33.34       28.64      3.42 o
  -4   1  13        4.64       13.43      4.65 o
  -3   1  13       63.33       54.51      7.06 o
  -2   1  13       12.27       12.31      2.05 o
  -1   1  13        2.96        5.22      1.87 o
   0   1  13      131.09      144.16      7.25 o
   1   1  13       24.98       24.03      1.47 o
   2   1  13       12.12       12.29      1.48 o
   3   1  13       10.39       10.24      1.61 o
   4   1  13        3.32        3.09      1.40 o
   5   1  13        1.73        0.14      2.49 o
  -3   2  13       24.46       36.82      4.91 o
  -2   2  13       36.14       27.38      4.15 o
  -1   2  13       25.25       17.27      1.80 o
   0   2  13       39.61       35.28      1.92 o
   1   2  13      200.68      221.31     10.56 o
   2   2  13       73.49       77.51      3.65 o
   3   2  13        2.06        1.88      1.19 o
   4   2  13        1.01        0.04      1.44 o
   5   2  13        4.42       -2.67      2.71 o
  -3   3  13       32.09       34.19      3.01 o
  -2   3  13       11.36        5.85      2.94 o
  -1   3  13        2.55        4.22      1.69 o
   0   3  13       14.22        9.97      1.42 o
   1   3  13       55.77       53.68      2.91 o
   2   3  13       29.75       20.86      2.90 o
   3   3  13        5.22       -0.22      2.47 o
   4   3  13        3.26        4.56      1.66 o
   5   3  13        7.34       10.65      2.15 o
  -2   4  13        6.08        5.94      2.69 o
  -1   4  13       25.49       21.97      2.05 o
   0   4  13        0.75       -0.30      1.43 o
   1   4  13       19.36       21.61      2.67 o
   2   4  13       15.06       16.76      1.87 o
   3   4  13       11.82       11.54      1.91 o
   4   4  13        7.04        5.79      1.31 o
   5   4  13        4.51        1.65      1.60 o
  -1   5  13        0.74       -0.18      3.64 o
   0   5  13       11.55       11.52      1.99 o
   1   5  13       16.57       14.77      2.22 o
   2   5  13       31.86       42.51      2.58 o
   3   5  13        7.68        3.00      1.44 o
   4   5  13        1.44        2.02      1.56 o
   1   6  13        7.82        6.82      2.70 o
   2   6  13       12.04       19.29      3.66 o
  -2  -3  14        1.00        3.32      1.32 o
  -1  -3  14        0.56       -3.75      2.50 o
   0  -3  14       45.05       46.85      3.18 o
   1  -3  14        3.44        0.40      1.59 o
   2  -3  14        9.04        7.45      2.10 o
  -3  -2  14       10.33       13.26      2.24 o
  -2  -2  14       13.53       16.04      4.07 o
  -1  -2  14       22.28       21.78      2.03 o
   0  -2  14       30.53       33.38      2.86 o
   1  -2  14        0.29        4.42      2.51 o
   2  -2  14        7.29       11.71      1.67 o
   3  -2  14        1.13       -2.14      1.43 o
  -3  -1  14        0.09        6.74      2.22 o
  -2  -1  14        2.54        2.10      1.57 o
  -1  -1  14        6.77       10.40      1.97 o
   0  -1  14        8.32       10.97      1.86 o
   1  -1  14       39.26       37.29      2.54 o
   2  -1  14        8.45        5.30      1.78 o
   3  -1  14        2.28        0.92      1.48 o
   4  -1  14       38.70       34.72      3.38 o
  -3   0  14        2.05        1.75      2.09 o
  -2   0  14       15.69       16.91      2.60 o
  -1   0  14        0.11        1.42      1.15 o
   0   0  14       49.99       41.56      3.46 o
   1   0  14      121.19      135.54      6.67 o
   2   0  14      190.72      211.44      7.43 o
   3   0  14        4.46        4.77      1.91 o
   4   0  14       12.95        9.19      2.74 o
  -3   1  14       34.78       29.58      3.48 o
  -2   1  14        9.07        8.70      1.60 o
  -1   1  14       10.41       11.77      2.30 o
   0   1  14        7.81        8.76      3.40 o
   1   1  14        9.47       10.02      1.20 o
   2   1  14       60.72       56.67      3.51 o
   3   1  14        1.51        3.46      1.32 o
   4   1  14       19.19       21.91      2.42 o
   5   1  14        3.16       -1.02      3.55 o
  -3   2  14       38.70       46.00      4.72 o
  -2   2  14        0.65        4.05      2.21 o
  -1   2  14        0.78        2.32      1.23 o
   0   2  14       85.23       85.26      5.06 o
   1   2  14       61.26       69.63      3.74 o
   2   2  14       71.06       68.27      3.83 o
   3   2  14        1.77       -1.49      1.39 o
   4   2  14        8.13        6.73      1.74 o
   5   2  14       10.79        5.47      3.00 o
  -3   3  14        3.11        6.01      1.81 o
  -2   3  14        5.72        6.39      1.97 o
  -1   3  14       14.88       19.57      2.48 o
   0   3  14       13.63       10.40      1.75 o
   1   3  14        2.20        6.09      1.20 o
   2   3  14       23.70       24.43      2.96 o
   3   3  14        0.69       -1.20      1.43 o
   4   3  14        1.31       -0.89      1.33 o
   5   3  14        6.82        2.97      2.33 o
  -2   4  14       20.99       26.91      2.99 o
  -1   4  14       15.46       17.94      1.96 o
   0   4  14        2.41        2.54      1.63 o
   1   4  14        7.04        7.79      1.25 o
   2   4  14        7.62        5.01      1.80 o
   3   4  14        5.07        2.66      2.29 o
   4   4  14       38.77       40.91      3.97 o
  -1   5  14        2.74       -0.54      3.32 o
   0   5  14        7.49        8.01      2.19 o
   1   5  14        2.04       -1.69      1.71 o
   2   5  14        9.22       11.00      1.86 o
   3   5  14        7.47       10.52      2.07 o
  -1  -3  15        1.34       -0.54      2.24 o
   0  -3  15       83.95       95.81      5.34 o
   1  -3  15        8.48        7.99      2.86 o
  -2  -2  15       17.63       15.26      2.45 o
  -1  -2  15       12.20       15.59      2.09 o
   0  -2  15       26.19       24.39      4.34 o
   1  -2  15        5.79        1.92      2.84 o
   2  -2  15       19.70       17.03      2.51 o
  -3  -1  15        5.68        7.72      2.20 o
  -2  -1  15       19.70       21.42      3.03 o
  -1  -1  15        3.80        4.35      2.43 o
   0  -1  15        2.88        2.33      1.67 o
   1  -1  15        0.42        0.25      1.35 o
   2  -1  15       24.34       23.21      2.08 o
   3  -1  15        3.68        7.42      1.94 o
  -3   0  15        4.63        6.94      2.71 o
  -2   0  15        9.79        4.47      2.69 o
  -1   0  15        4.99        4.70      2.00 o
   0   0  15       20.44       13.48      1.92 o
   1   0  15       22.70       23.46      2.26 o
   2   0  15        7.60        4.93      1.30 o
   3   0  15        1.23        0.85      1.42 o
   4   0  15       42.29       42.94      3.41 o
  -3   1  15        5.27        3.74      2.82 o
  -2   1  15        1.14        4.75      1.83 o
  -1   1  15       47.14       48.64      6.27 o
   0   1  15      110.14      107.45      4.81 o
   1   1  15       80.69       78.85      4.96 o
   2   1  15       14.26        9.30      1.26 o
   3   1  15        1.24        0.10      1.24 o
   4   1  15        5.49        4.55      2.21 o
  -3   2  15        6.64        7.73      3.34 o
  -2   2  15       16.49       14.27      3.38 o
  -1   2  15        0.52        1.38      2.43 o
   0   2  15      130.80      122.43      6.99 o
   1   2  15       22.90       24.18      2.46 o
   2   2  15       56.21       59.41      3.56 o
   3   2  15        5.37       11.28      3.16 o
   4   2  15       29.07       31.16      2.84 o
  -2   3  15       53.50       56.41      6.55 o
  -1   3  15        8.83       10.75      2.58 o
   0   3  15       95.71       91.27      8.07 o
   1   3  15       10.87       13.22      1.55 o
   2   3  15        0.02        2.78      2.47 o
   3   3  15        3.18        0.58      1.91 o
   4   3  15       16.10       11.88      2.07 o
  -1   4  15        1.88        0.87      3.78 o
   0   4  15        2.84        1.17      1.76 o
   1   4  15       13.12       10.57      1.62 o
   2   4  15       22.77       26.15      2.36 o
   3   4  15       15.88        6.33      2.42 o
   4   4  15       11.16       15.38      3.04 o
   0   5  15        0.54        0.45      2.13 o
   1   5  15        6.03        9.98      2.03 o
   2   5  15       11.68        9.09      1.87 o
   3   5  15        4.89        4.25      2.01 o
  -1  -2  16       16.99       13.78      2.77 o
   0  -2  16        4.30       11.06      2.60 o
  -2  -1  16        0.49        2.16      1.90 o
  -1  -1  16        0.53       -1.82      1.81 o
   0  -1  16        0.80        1.85      5.70 o
   1  -1  16       12.47       13.11      2.25 o
   2  -1  16       15.05       11.85      2.06 o
   3  -1  16       16.49       17.50      2.37 o
  -2   0  16        0.83        8.02      2.58 o
  -1   0  16       50.00       51.07      4.53 o
   0   0  16        7.57       10.37      3.06 o
   1   0  16       13.42       12.24      1.81 o
   2   0  16        5.35        2.88      1.79 o
   3   0  16        6.73       10.32      3.27 o
  -2   1  16        1.37       -1.82      1.68 o
  -1   1  16       20.42       18.78      3.12 o
   0   1  16       66.96       79.92      4.19 o
   1   1  16       51.27       57.25      5.41 o
   2   1  16       21.62       19.91      2.59 o
   3   1  16        1.81        0.72      1.79 o
   4   1  16        3.37        5.67      3.47 o
  -2   2  16        0.54        0.01      2.23 o
  -1   2  16        8.38       16.19      2.85 o
   0   2  16       20.21       23.92      2.24 o
   1   2  16       47.84       60.05      4.04 o
   2   2  16        5.22        4.07      2.97 o
   3   2  16        4.09        5.14      2.53 o
   4   2  16       12.13       10.42      2.66 o
  -1   3  16       10.72       20.03      3.75 o
   0   3  16       11.81       14.17      2.32 o
   1   3  16        1.30       -3.99      2.66 o
   2   3  16        7.69        6.53      1.83 o
   3   3  16        3.60       11.31      2.70 o
   4   3  16       14.61       17.24      3.09 o
   0   4  16       19.49       23.92      3.24 o
   1   4  16       17.63       18.56      2.26 o
   2   4  16        2.10        0.99      1.69 o
   3   4  16        6.29        4.94      1.65 o
  -1  -1  17        8.95        7.03      2.82 o
   0  -1  17        2.44       -0.25      1.78 o
   1  -1  17        6.65        6.25      1.73 o
   2  -1  17       18.23        6.76      3.83 o
  -2   0  17        5.84        3.06      1.83 o
  -1   0  17        0.87        2.53      2.50 o
   0   0  17        3.33        8.35      3.27 o
   1   0  17       21.99       24.46      2.80 o
   2   0  17        2.21       12.80      2.54 o
  -2   1  17        1.68        6.51      3.44 o
  -1   1  17       33.21       25.87      4.92 o
   0   1  17       79.19       81.79      5.64 o
   1   1  17        3.36        7.68      2.29 o
   2   1  17       21.68       17.52      2.40 o
   3   1  17        7.59       11.31      3.31 o
  -1   2  17       41.80       37.91      4.42 o
   0   2  17       11.91       13.90      2.51 o
   1   2  17       50.69       45.84      3.93 o
   2   2  17        0.47        8.43      2.94 o
   3   2  17       12.69       15.02      2.97 o
  -1   3  17       14.69        9.65      3.56 o
   0   3  17        9.05        9.79      1.91 o
   1   3  17        7.68        7.18      1.79 o
   2   3  17        8.32       11.07      2.60 o
   3   3  17        6.58        4.07      2.01 o
   1   4  17        6.65       11.01      2.75 o
   2   4  17        5.57        3.98      2.90 o
   0   0  18       15.19       14.52      4.40 o
   1   0  18       38.80       39.13      3.73 o
  -1   1  18       76.73       79.91      8.03 o
   0   1  18        0.85        0.38      2.70 o
   1   1  18        9.06       11.69      1.89 o
   2   1  18       13.85       13.50      2.75 o
   0   2  18       14.64       14.01      2.30 o
   1   2  18        2.49        4.24      2.13 o
   2   2  18        8.28       13.05      1.98 o
   1   3  18        1.18        2.06      2.01 o
 
